# Supplementary material for: Effects of High-Velocity Spinal Manipulation on Quality of Life, Pain and Spinal Curvature in Children with Idiopathic Scoliosis: A Systematic Review
Source: Children (Basel). 2024 Sep 26;11(10):1167. doi: 10.3390/children11101167 (PMC11506289; doi:10.3390/children11101167)
Supplement: Supplementary file 1 [file children-11-01167-s001.zip]

Archive with 1 entries (1 files):
- children-3175507-supplementary.pdf
